# Supplementary material for: Composition of Pinot Noir Wine from Grapevine Red Blotch Disease-Infected Vines Managed with Exogenous Abscisic Acid Applications
Source: Molecules. 2022 Jul 15;27(14):4520. doi: 10.3390/molecules27144520 (PMC9321972; doi:10.3390/molecules27144520)
Supplement: Supplementary file 1 [file molecules-27-04520-s001.zip]

Archive with 1 entries (1 files):
- molecules-1766893-supplementary.pdf
